# Supplementary material for: Fabrication of Bi2MoO6 Nanosheets/TiO2 Nanorod Arrays Heterostructures for Enhanced Photocatalytic Performance under Visible-Light Irradiation
Source: Nanomaterials (Basel). 2022 Feb 8;12(3):574. doi: 10.3390/nano12030574 (PMC8840124; doi:10.3390/nano12030574)
Supplement: Supplementary file 1 [file nanomaterials-12-00574-s001.zip]

Archive with 1 entries (1 files):
- nanomaterials-1565626-supplementary.pdf
